# Supplementary material for: Preparation and Properties of Calcium Peroxide/Poly(ethylene glycol)@Silica Nanoparticles with Controlled Oxygen-Generating Behaviors
Source: Materials (Basel). 2025 May 30;18(11):2568. doi: 10.3390/ma18112568 (PMC12156953; doi:10.3390/ma18112568)
Supplement: Supplementary file 1 [file materials-18-02568-s001.zip]

Archive with 1 entries (1 files):
- materials-3560883-supplementary.pdf
